# Supplementary material for: Late-Onset Immune-Related Adverse Events in Patients with Advanced Melanoma: The LATENT Study
Source: Cancers (Basel). 2025 Jul 25;17(15):2461. doi: 10.3390/cancers17152461 (PMC12346639; doi:10.3390/cancers17152461)
Supplement: Supplementary file 1 [file cancers-17-02461-s001.zip]

Archive with 1 entries (1 files):
- cancers-3714443-supplementary.pdf
